# Supplementary material for: Recurring Trans-Atlantic Incursion of Clade 2.3.4.4b H5N1 Viruses by Long Distance Migratory Birds from Northern Europe to Canada in 2022/2023
Source: Viruses. 2023 Aug 30;15(9):1836. doi: 10.3390/v15091836 (PMC10536465; doi:10.3390/v15091836)
Supplement: Supplementary file 1 [file viruses-15-01836-s001.zip]

Archive with 2 entries (2 files):
- viruses-2559797-supplementary Figure S1.pdf
- viruses-2559797-supplementary Table S1.pdf
